# Supplementary material for: Toxicological Assessment of D‐Allulose From a Novel One‐Step Fermentation Process Using Genetically Modified Escherichia coli: A 90‐Day Dietary Toxicity Study in Rats
Source: J Toxicol. 2026 Mar 3;2026:6597561. doi: 10.1155/jt/6597561 (PMC12957887; doi:10.1155/jt/6597561)
Supplement: Supplementary file 4 — Supporting Information 4 Supporting Information: Checklist according to the ARRIVE Guidelines. [file JT-2026-6597561-s001.xlsx]

## Sheet: Sheet1
Item Number	Item Content	Completed Content
1	Study design	a. 4 groups: negative control (0% D-psicose), low-dose (2.5% D-psicose), medium-dose (5% D-psicose), high-dose (10% D-psicose); 12 males and 12 females per group
	a. Groups compared (including controls); rationale if no control	b. Experimental unit: individual rat (housed singly with independent data recording)
	b. Experimental unit (e.g., single animal, litter, cage)
2	Sample size	a. 24 animals per group (12 males, 12 females); total 96 animals
	a. Number of experimental units per group and total animals	b. Sample size based on the madatory request of 90-day oral toxicity testing guideline from National Health Commission of the PRC.
	b. Rationale for sample size (e.g., a priori calculation)
3	Inclusion and exclusion criteria	a. Inclusion: all animals, healthy during 7-day acclimation; exclusion: animals with illness or abnormal weight loss during acclimation and experiment
	a. Criteria for including/excluding animals/data (a priori or not)	b. One female animal in the control group was diagnosed with infection-induced otitis interna at week 3 and thus excluded from the experiment. For feed consumption and food efficiency, values falling outside the range of Q1/Q3 ± 1.5×IQR (interquartile range) were identified as outliers and excluded from statistical analyses.
	b. Excluded animals/data and reasons (or state none)	c. The exact n was provided in each table.
	c. Exact n per group for each analysis
4	Randomisation	a. Randomisation: stratified by body weight, followed by random number table allocation to groups
	a. Random allocation method and sequence generation	b. Confounder control: consistent operators, uniform cage distribution, standardised daily operation times to reduce environmental bias
	b. Strategies to minimise confounders (e.g., treatment order, cage location)
5	Blinding	No formal blinding: operators knew group allocation (to prepare dose-specific diets), but outcome assessment (e.g., haematology, histopathology) and data analysis (using coded data) were performed by independent personnel
	Persons aware of group allocation at different stages (allocation, conduct, assessment, analysis)
6	Outcome measures	a. Outcomes: clinical observations (mortality, behavior), body weight, food intake/efficiency, ophthalmic exam, urinalysis, haematology (WBC, HGB, etc.), serum biochemistry (ALT, ALP, etc.), organ weights (absolute/relative), histopathological changes
	a. Definitions of all outcomes	b. Primary outcome: Presence of D-psicose-related toxic effects (e.g., mortality, significant pathology) to determine NOAEL
	b. Primary outcome (for sample size determination in hypothesis testing)
7	Statistical methods	a. Software: SPSS 19.0; repeated measures (e.g., weekly weight): repeated measures ANOVA (Pillai's Trace for sphericity violation); other data: one-way ANOVA; post-hoc tests: LSD (repeated measures), Bonferroni (equal variance), Games-Howell (unequal variance)
	a. Methods and software	b. Normality and variance homogeneity tested; Welch correction for unequal variance; data assumed to meet normality (no non-normal data reported)
	b. Assessment of statistical assumptions and handling of violations
8	Experimental animals	a. Species: Rat; strain: Sprague-Dawley (SD); sex: equal males/females; weight: 60-80g (at start); age: not specified (juvenile inferred from weight)
	a. Species, strain, sex, age/developmental stage, weight	b. Source: SPF (Beijing) Biotechnology Co., Ltd.; health status: SPF-grade (specific pathogen-free); non-genetically modified
	b. Provenance, health status, genetic background
9	Experimental procedures	- Intervention: Rats fed diets containing 0%-10% D-psicose ad libitum for 90 days
	Details for all groups (what, how, with what, when, where, why)	- Methods: Diets supplemented with casein and corn oil for nutritional balance; daily observations, weekly weight/food intake, terminal tests (urine, blood, organs, pathology)
		- Timing: 7-day acclimation, 90-day treatment
		- Location: Barrier facility (compliant with GB14925)
		- Rationale: Simulate long-term human intake to assess subchronic toxicity
10	Results	a. Results presented as "mean 卤 standard deviation" (e.g., ALP in high-dose males: 171卤44 U/L vs. control: 77卤19 U/L)
	a. Descriptive statistics with variability	b. Effect sizes not calculated, but significant differences marked with P-values (e.g., ALP: P<0.001)
	b. Effect size and confidence interval (if applicable)
